# Supplementary material for: A Statistical Porosity Characterization Approach of Carbon-Fiber-Reinforced Polymer Material Using Optical Microscopy and Neural Network
Source: Materials (Basel). 2022 Sep 21;15(19):6540. doi: 10.3390/ma15196540 (PMC9572467; doi:10.3390/ma15196540)
Supplement: Supplementary file 1 [file materials-15-06540-s001.zip]

Archive with 1 entries (1 files):
- materials-1902929_SupplementaryMaterial-1.pdf
